# Supplementary material for: The major role of sarA in limiting Staphylococcus aureus extracellular protease production in vitro is correlated with decreased virulence in diverse clinical isolates in osteomyelitis
Source: Virulence. 2023 Feb 13;14(1):2175496. doi: 10.1080/21505594.2023.2175496 (PMC9928472; doi:10.1080/21505594.2023.2175496)
Supplement: Supplemental Material [file KVIR_A_2175496_SM5812.xlsx]

## Sheet: In vivo
Experiment 2									Experiment 1
Strain	Mouse	New Corrected	Cortical Lost	Bacterial burden	log(CFU/femur)	Scores			Set 1		Sample	New Corrected	Cortical lost	CFU/femur	log(CFU)/femur	Scores
UAMS-1	31	3.325	1.74	93400	4.97035	10.0353				U1	1	5.393	2.035	39400	4.5955	12.0235		U1 scores calc
	32	4.985	1.03	126000	5.10037	11.1154					2	4.083	1.54	52600	4.72099	10.344					sum
	33	4.305	2.42	1	0	6.725					3	5.193	2.48	106000	5.02531	12.6983		std dev values	1.18379	0.587263	1.77105
	34	5.255	2.28	386000	5.58659	13.1216					4		broken	66000	4.81954	14.4636
	35	2.915	1.07	467	2.66932	6.65432					5	1.893	0.65	4600	3.66276	6.20576
	AVERAGE	4.157	1.708	121174	3.66532	9.53032					AVG	4.1405	1.67625	53720	4.56482	4.56482
sarA	36	4.675	1.64	104000	5.01703	11.332				929 SarA	1	2.053	0.2	660	2.81954	5.07254
	37	1.515	2.68	26000	4.41497	8.60997					2	0.553	1.5	0	0	2.053
	38	0.625	1.27	96000	4.98227	6.87727					3	0.893	1.2	0	0	2.093
	39	-0.255	1.88	1	0	1.625					4	0.193	1.48	0	0	1.673
	40	0.355	1.81	1	0	2.165					5	1.003	0.44	0	0	1.443
	AVERAGE	1.383	1.856	45200.4	2.88286	6.12186					AVG	0.939	0.964	132	0.563909	0.563909
sarS	1	1.525	2.25	4000	3.60206	7.37706				1658 SarS	1	7.933	2.01	77400	4.88874	14.8317
	2	1.015	1.37	1	0	2.385					2	5.513	1.81	53400	4.72754	12.0505
	3	0.625	2.62	1	0	3.245					3	6.423	2.58	60000	4.77815	13.7812
	4	0.855	1.92	1	0	2.775					4		broken	SAMPLE PROBLEM
	5	4.955	3.22	800000	5.90309	14.0781					5	4.023	3.12	60000	4.77815	11.9212
	AVERAGE	1.795	2.276	160801	1.90103	5.97203					AVG	5.973	2.38	62700	4.79315	4.79315
mgrA	6	0.185	1.96	1	0	2.145				4185 mgrA	1	2.483	1.82	25340	4.40381	8.70681
	7	0.675	1.08	1	0	1.755					2	4.203	1.28	7200	3.85733	9.34033
	8	0.895	2.35	1	0	3.245					3	3.623	1.31	1000	3	7.933
	9	1.285	1.64	1	0	2.925					4	1.753	0.1	226.6	2.35526	4.20826
	10	2.015	1.71	1	0	3.725					5	2.773	-0.07	73400	4.8657	7.5687
	AVERAGE	1.011	1.748	1	0	2.759					AVG	2.967	0.888	21433.3	3.69642	3.69642
rot	26	0.115	1.87	1	0	1.985				4293 Rot	1	2.933	0.58	146	2.16435	5.67735
	27	3.075	1.2	1	0	4.275					2	2.463	0.53	60	1.77815	4.77115
	28	0.435	1.65	1	0	2.085					3	3.243	2.61	34000	4.53148	10.3845
	29	0.395	2.88	66	1.81954	5.09454					4		broken	106000	5.02531	14.1294
	30	0.575	3.36	1	0	3.935					5	4.723	1.93	426000	5.62941	12.2824
	AVERAGE	0.919	2.192	14	0.363909	3.47491					AVG	3.3405	1.4125	113241	3.82574	3.82574
sarZ	11	5.905	3.16	680000	5.83251	14.8975				4751 SarZ	1	5.403	1.36	28666	4.45737	11.2204
	12	1.235	3.36	1200	3.07918	7.67418					2	5.623	1.53	22000	4.34242	11.4954
	13	1.955	1.89	6000	3.77815	7.62315					3	6.053	2.04	60000	4.77815	12.8712
	14	0.225	2.16	860	2.9345	5.3195					4	8.583	2.81	18000	4.25527	15.6483
	15	1.585	2.28	130	2.11394	5.97894					5	6.533	1.74	58600	4.7679	13.0409
	AVERAGE	2.181	2.57	137638	3.54766	8.29866					AVG	6.439	1.896	37453.2	4.52022	4.52022
sarR	16	1.095	2.5	1	0	3.595			Set 2	UAMS-1	1	5.483	3.76	53300	4.72673	13.9697
	17	1.575	2.33	1	0	3.905					2	4.323	2.64	146700	5.16643	12.1294
	18	0.775	2.49	1	0	3.265					3		broken	93400	4.97035	17.3944
	19	1.375	1.87	3130	3.49554	6.74054					4			180000	5.25527	5.25527
	20	3.075	1.2	130	2.11394	6.38894					5	6.893	3.43	54000	4.73239	15.0554
	AVERAGE	1.579	2.078	652.6	1.1219	4.7789					AVG				4.97023	4.97023
agr	21	0.165	2.24	1	0	2.405				929 SarA	1	2.273	2.02	1670	3.22272	7.51572
	22	2.875	3.6	1	0	6.475					2	1.993	1.84	1934	3.28646	7.11946
	23	0.935	2.53	1	0	3.465					3		broken	31340	4.4961	14.6402
	24	0.775	2.34	1	0	3.115					4	2.983	2.55	15300	5.14613	10.6791
	25	1.295	2.1	1	0	3.395					5	5.803	2.57	140000	5.14613	13.5191
	AVERAGE	1.209	2.562	1	0	3.771					AVG				4.25951	4.25951
										SarR	1	6.043	1.06	180000	5.25527	12.3583
											2	7.263	2.2	134000	5.1271	14.5901
											3	6.923	1.38	93400	4.97035	13.2733
											4	3.743	1.73	30000	4.47712	9.95012
											5	5.833	1.77	180000	5.25527	12.8583
											AVG				5.01702	5.01702
Experiment 2								Experiment 1
Strain	Mouse	New corrected	Cortical lost	CFU/femur	log(CFU/femur)	Scores			Sample	Score	New Corrected	Cortical lost	logCFU/femur
LAC	1	Broken		1330000	6.12385	19.7859		LAC	1	9.87399	4.843	0.31	4.72099	9.87
	2	5.855	1.49	220000	5.34242	12.6874			2	11.8214	4.603	2.55	4.66839	11.82		LAC scores calc
	3	3.945	4.22	520000	5.716	13.881			4	15.0876	Broken		5.72754	15.09					sum
	4	4.135	1.03	153000	5.18469	10.3497			3	11.0802	4.093	2.25	4.73719	11.08		std dev values	1.23387	0.733182	1.96705
	5	7.475	1.52	100000	5	13.995			5	9.97609	3.463	1.61	4.90309	9.98
	AVERAGE	5.3525	2.065	248250	5.31078	12.7283			AVG	13.0173	4.2505	1.68	4.95144	11.568
sarA	6	0.495	-0.35	0	1	1.145		2294 SarA	1	8.879	2.303	1.86	4.716	8.88
	7	uCT malfunction		18000	4.25527	9.46732			2	8.62645	3.513	1.47	3.64345	8.63
	8	-0.335	1.26	0	1	1.925			4	11.2924	uCT malfunction		3.73239	11.29
	9	1.985	0.4	2530	3.40312	5.78812			3	9.0409	3.733	1.54	3.7679	9.04
	10	-0.345	0.6	146000	5.16435	5.41935			5	5.94964	1.253	0.01	4.68664	5.95
	AVERAGE	0.45	0.4775	33306	4.52252	0.655381			AVG	8.75769	2.7005	1.22	4.10928	8.758
sarS 4249	16	7.685	3.16	320000	5.50515	16.3501		4249 SarS	1	12.1101	4.843	1.79	5.47712	12.11
	17	5.145	1.92	3200000	6.50515	13.5701			2	14.9042	Broken		5.20412	14.9
	18	5.525	2.83	2300000	6.36173	14.7167			3	11.4234	3.803	1.52	6.10037	11.42
	19	6.695	2.4	213000	5.32838	14.4234			4	11.863	3.973	2.89	5	11.86
	20	4.885	1.87	126000	5.10037	11.8554			5	11.5461	4.283	2.21	5.05308	11.55
	AVERAGE	5.987	2.436	1231800	5.76016	14.1832			AVG	12.3693	4.2255	2.1025	5.36694	12.368
4731 sarZ	21	Broken		6000000	6.77815	18.9902		4198 mgrA	1	11.3125	4.723	1.77	4.81954	11.31
	22	5.145	3.14	77340	4.8884	13.1734			2	12.7458	5.793	1.29	5.66276	12.75
	23	Broken		1330000	6.12385	18.3359			3	13.7883	5.853	2.91	5.02531	13.79
	24	7.105	2.45	1000000	6	15.555			4	16.227	Broken		5.49693	16.23
	25	2.175	0.86	67	1.82607	4.86107			5	16.4167	Broken		5.68664	16.42
	AVERAGE	4.80833	2.15	1.68148e+06	5.1233	14.1831			AVG	14.0981	5.45633	1.99	5.33823	14.1
4176 rot	26	5.055	1.43	21300	4.32838	10.8134		4176 Rot		13.6654	uCT malfunction		4.15534	13.67
	27	3.785	1.99	48000	4.68124	10.4562			2	12.2472	5.163	2.38	4.70415	12.25
	28	7.115	2.58	193000	5.28556	14.9806			3	12.0596	5.143	1.95	4.96661	12.06
	29	1.585	1.09	1	0	2.675			4	9.23037	2.563	1.74	4.92737	9.23
	30	1.825	1.99	52000	4.716	8.531			5	14.6762	Broken		5.16613	14.68
	AVERAGE	3.873	1.816	62860.2	4.79838	9.49124			AVG	12.3757	4.28967	2.02333	4.78392	12.378
4198 mgrA	31	7.735	2.56	3467000	6.53995	16.835		4731 SarZ	1	11.5699	4.403	1.67	5.49693	11.57
	32	5.145	2.25	62570	4.79637	12.1914			2	11.4157	4.593	1.6	5.22272	11.42
	33	8.395	2.19	273000	5.43616	16.0212			3	11.0386	4.143	2.61	4.28556	11.04
	34	4.975	2.72	1930000	6.28556	13.9806			4	12.3702	5.093	1.83	5.44716	12.37
	35	7.465	2.08	540000	5.73239	15.2774			5	13.0533	5.333	2.75	4.97035	13.05
	AVERAGE	6.743	2.36	1254514	6.09848	14.8611			AVG	11.8895	4.713	2.092	5.08454	11.89
4732 sarR	36	7.325	2.02	166700	5.22194	14.5669		SarR	1	10.4693	3.693	2.22	4.5563	10.47
	37	8.835	2.38	1330000	6.12385	17.3389			2	11.4122	4.673	1.37	5.36922	11.41
	38	6.845	2.61	1930000	6.28556	15.7406			3	12.301	5.323	1.74	5.23805	12.3
	39	3.845	1.22	10000	4	9.065			4	9.79973	5.163	0.91	3.72673	9.8
	40	Broken		1600000	6.20412	19.6162			5	7.49337	3.213	1.18	3.10037	7.49
	AVERAGE	6.7125	2.0575	1007340	6.00318	15.2655			6	7.23858	2.273	2.15	2.81558	7.24
									7	12.2934	3.933	3.26	5.10037	12.29
									9	11.873	4.873	2	5	11.87
									10	12.852	5.813	2.8	4.23905	12.85
									AVG	10.637	4.32856	1.95889	4.34952	10.6356
	Cort	New
Sham	7.81	1.465

## Sheet: Biofilm formation
LAC	ΔsarA	Δtotalprotease	Δtotalprotease/sarA	ΔmgrA	ΔsarZ	ΔsarR	ΔsarS	Δrot
1.773	0.213	2.536	2.11	2.62	2.882	2.602	1.951	0.4
1.82	0.108	2.831	2.002	2.274	2.725	2.746	1.868	0.482
2.413	0.158	2.855	1.789	2.699	2.944	2.401	2.343	0.262
2.467	0.106	2.847	2.079	2.82	3.102	2.903	1.744	0.283
2.59	0.168	3.455	2.706	2.701	2.873	2.694	2.298	0.247
2.116	0.253	3.498	2.985	2.574	3.231	2.423	1.94	0.413
2.771	0.199	3.433	2.936	2.689	2.745	3.303	1.903	1.996
2.491	0.188	3.37	2.843	2.523	2.963	2.633	1.875	1.07
UAMS-1	ΔsarA	Δtotalprotease	Δtotalprotease/sarA	ΔmgrA	ΔsarZ	ΔsarR	ΔsarS	Δrot
3.398	0.13	3.361	3.025	2.489	3.5	3.145	3.298	3.5
3.5	0.059	3.477	2.783	3.173	3.5	2.906	3.488	3.5
3.487	0.08	3.5	3.5	2.068	3.5	3.165	3.5	3.5
3.5	0.071	3.097	3.493	3.052	3.357	2.893	3.5	3.5
1.943	0.056
2.146	0.088
2.143	0.071
2.102	0.121
2.088	0.133
2.183	0.121
2.583	0.093
2.693	0.064

## Sheet: Cytotox
MC3 cells	LAC	ΔsarA	Δtotalprotease	Δtotalprotease/sarA	ΔsarR	Δrot	ΔsarZ	ΔmgrA	ΔsarS	Media	EtOH
	0.41223	2.06105	0.31426	0.40735	0.25809	0.61554	0.54213	0.36037	0.65574	2.02373	1.0755
	0.48513	2.24109	0.29581	0.36497	0.29244	0.77425	0.53068	0.36049	0.55976	1.83921	0.15627
	0.5318	1.83781	0.29836	0.38618	0.27754	0.57017	0.51782	0.36653	0.52514	1.74686	0.12737
	UAMS-1	ΔsarA	Δtotalprotease	Δtotalprotease/sarA	Δrot	ΔsarR	ΔsarZ	ΔmgrA	ΔsarS	Media	EtOH
	0.77015	2.34513	0.49858	1.34084	0.35632	0.56755	0.7004	0.60763	1.09934	1.68917	0.25422
	0.78373	2.24625	0.92703	0.8108	0.26264	0.60759	0.96515	0.60912	1.06471	2.02234	0.3122
	0.7125	2.37234	0.68302	0.85439	0.37123	0.67149	0.73836	0.6916	0.77652
RAW cells	LAC	ΔsarA	Δtotalprotease	Δtotalprotease/sarA	ΔmgrA	ΔsarZ	ΔsarR	Δrot	ΔsarS	Media	EtOH
	0.46616	1.77275	0.70152	0.74695	0.62456	0.59128	0.29751	0.46487	0.3467	2.30385	0.53182
	0.40947	1.67576	0.48476	0.52555	0.39523	0.30183	0.48509	0.27321	0.32895	2.35307	0.46503
	0.40709	1.88494	0.34993	0.89203	0.68589	0.3607	0.32909	0.22315	1.07576	2.49611	0.2828
	0.40241	2.31132	0.43023	1.0997	0.81235	0.79733	0.41796	0.44339	1.97509	2.6	0.28559
	0.39577	1.80524	0.82005	1.35588	1.02679	0.3166	0.28912	0.29274	1.07667	2.48341	0.22831
	UAMS-1	ΔsarA	Δtotalprotease	Δtotalprotease/sarA	ΔsarZ	ΔsarR	Δrot	ΔmgrA	ΔsarS	Media	EtOH
	1.18748	2.3251	0.94271	1.06033	1.02367	1.35192	1.53461	1.41858	1.54382	2.16289	0.24869
	1.29018	1.90894	1.12716	0.68137	1.37477	0.83997	1.62273	1.3004	1.78179	1.99009	0.22683
	1.81607	2.44942	0.93693	1.41976	0.99543	0.51414	1.10678	0.13682	1.98088	2.02486	0.13177
	1.77386	1.82723	1.12326	1.11628	0.43024	0.55957	1.5325	0.25384	2.06722	2.02128	0.10642
	1.89629	2.33906	1.7241	1.24661	0.38683	0.44088	0.35445	0.2412	1.39258	2.17689	0.08529
	1.21279
	1.48011
	1.02984

## Sheet: Indolicidin
LAC	ΔsarA	Δtotalprotease	Δtotalprotease/sarA	ΔmgrA	ΔsarS	ΔsarZ	Δrot	ΔsarR
59.9602	80.0418	14.654	25.5936	57.6615	60.2793	10.3843	54.1026	61.8746
50.7472	75.743	13.6752	13.3854	55.1424	48.4099	3.41626	75.0366	67.3387
55.0891	71.8775	23.621	16.2477		61.7365	8.494	65.554	45.5046
		9.27065	6.61405
UAMS-1	ΔsarA	Δtotalprotease	Δtotalprotease/sarA	ΔmgrA	ΔsarS	ΔsarZ	Δrot	ΔsarR
74.7664	105.042	28.5451	2.63466	52.1805	73.9348	97.4908	102.647	122.894
52.5424	236.078	43.677	3.92046	23.324	91.6364	101.936	137.91	106.519
88.586	102.083	25.5878	2.13333	43.884	73.1649	94.83	102.137	82.5641
57.7465	226.935	44.7205	4.63797	54.9878		86.4418	76.4381

## Sheet: Whole human blood
LAC	ΔsarA	ΔmgrA	ΔsarZ	ΔsarR	ΔsarS	Δrot	Δprotease	Δprotease/sarA
1	9.09091	2.01724	0.500727	0.0325	1.3	1.21408	0.833333	6.76923
1	4.16141	1.91176	0.806166	0.0892157	0.846639	1.34948	0.328507	5.82745
1	14.771	0.10488	0.158756	0.0202667	0.304	0.564571	0.267429	7.9
1	8.37015	0.57	0.47	0.32	0.56	1.82	0.972737	3.35
1	4.312	0.879162	1.07453	0.189211	0.212013	4.7047	0.487826	1.91
1	3.37745						0.994634
1	1.72145
1	5.26
1	2.67806
UAMS-1	ΔsarA	ΔmgrA	ΔsarZ	ΔsarR	ΔsarS	Δrot	Δtotalprotease	Δtotalprotease/sarA
1	2.22	0.73	0.81	0.74	0.81	1.24	0.27	1.61
1	1.63	0.37	0.44	0.83	0.54	1.26	0.239437	2.69231
1	2.58065	0.44	0.22	0.156863	1.01	1.17857	0.62	5.35802
1	1.55	0.964286	0.98	0.17	0.18	1.56696	0.519916	1.91358
1	3.38606	1.25253	1.63752	1.13139	1.26296	0.488301	0.234556	0.723214
